# Supplementary material for: Variations in the transcriptome of Alzheimer's disease reveal molecular networks involved in cardiovascular diseases
Source: Genome Biol. 2008 Oct 8;9(10):R148. doi: 10.1186/gb-2008-9-10-r148 (PMC2760875; doi:10.1186/gb-2008-9-10-r148)
Supplement: Additional data file 1 — Enriched biological processes in the set of 1,663 genes (p < 0.05). [file gb-2008-9-10-r148-S1.xls]

## Sheet: Sheet1
Enriched biological processes in the set of 1663 genes (p < 0.05)
Biological processes							EASE score
RIBOSOME - Homo sapiens							1.03061e-07
NERVOUS SYSTEM DEVELOPMENT							3.83903e-07
SYSTEM DEVELOPMENT							5.22677e-07
Translation - Homo sapiens							3.48951e-06
NEURON DEVELOPMENT							1.20065e-05
CELL DEVELOPMENT							2.29788e-05
NEURON DIFFERENTIATION							4.89677e-05
CELL-CELL ADHESION							7.71923e-05
HOMOPHILIC CELL ADHESION							8.11897e-05
PROTEIN DEPOLYMERIZATION							8.28864e-05
NEUROGENESIS							0.000101531
NEURON MATURATION							0.000205266
NEGATIVE REGULATION OF CELL ORGANIZATION AND BIOGENESIS							0.00045273
CELLULAR PHYSIOLOGICAL PROCESS							0.00053087
CELL MATURATION							0.000576191
PROTEIN TRANSPORT							0.000889316
REGULATION OF ACTIN FILAMENT DEPOLYMERIZATION							0.00126743
ACTIN FILAMENT DEPOLYMERIZATION							0.00126743
NEGATIVE REGULATION OF ACTIN FILAMENT DEPOLYMERIZATION							0.00126743
BARBED-END ACTIN FILAMENT CAPPING							0.00126743
ACTIN FILAMENT CAPPING							0.00126743
CELL ADHESION							0.00134427
CELLULAR MORPHOGENESIS DURING DIFFERENTIATION							0.00136321
PROTEIN LOCALIZATION							0.00154295
CELLULAR NERVE ENSHEATHMENT							0.00163433
IONIC INSULATION OF NEURONS BY GLIAL CELLS							0.00163433
ESTABLISHMENT OF PROTEIN LOCALIZATION							0.00196123
REGULATION OF NEUROGENESIS							0.00239017
ACTIN POLYMERIZATION AND/OR DEPOLYMERIZATION							0.00252427
CELL DIFFERENTIATION							0.00308138
CELLULAR BIOSYNTHESIS							0.00323634
CELL ORGANIZATION AND BIOGENESIS							0.00377715
BIOSYNTHESIS							0.00391549
SECRETORY PATHWAY							0.00410541
NEGATIVE REGULATION OF PROTEIN METABOLISM							0.00494029
ACTIN CYTOSKELETON ORGANIZATION AND BIOGENESIS							0.00523159
PHOSPHOLIPID METABOLISM							0.00573067
VESICLE-MEDIATED TRANSPORT							0.00589113
INTRA-GOLGI VESICLE-MEDIATED TRANSPORT							0.00614416
NERVE ENSHEATHMENT							0.00614416
CENTRAL NERVOUS SYSTEM DEVELOPMENT							0.00642737
REGULATION OF TRANSCRIPTION FROM RNA POLYMERASE II PROMOTER							0.00649449
NEURON MORPHOGENESIS DURING DIFFERENTIATION							0.00687885
NEURITE MORPHOGENESIS							0.00687885
PROTEIN BIOSYNTHESIS							0.00771163
REGULATION OF CELL ORGANIZATION AND BIOGENESIS							0.00780953
REGULATION OF ACTION POTENTIAL							0.00800243
NEGATIVE REGULATION OF CELLULAR PHYSIOLOGICAL PROCESS							0.00976562
CELLULAR PROCESS							0.0107724
ACTIN FILAMENT-BASED PROCESS							0.0114576
METAL ION TRANSPORT							0.0119808
MEMBRANE LIPID METABOLISM							0.0151621
REGULATION OF DEVELOPMENT							0.0158587
CYTOSKELETON ORGANIZATION AND BIOGENESIS							0.0162383
NEGATIVE REGULATION OF METABOLISM							0.0169674
INTRACELLULAR PROTEIN TRANSPORT							0.0184239
SECRETION							0.018778
REGULATION OF ACTIN POLYMERIZATION AND/OR DEPOLYMERIZATION							0.0188928
NEGATIVE REGULATION OF PHYSIOLOGICAL PROCESS							0.0196511
SMALL GTPASE MEDIATED SIGNAL TRANSDUCTION							0.0204536
BRAIN DEVELOPMENT							0.0216157
MACROMOLECULE BIOSYNTHESIS							0.0222309
TRANSCRIPTION FROM RNA POLYMERASE II PROMOTER							0.0234074
RESPONSE TO INORGANIC SUBSTANCE							0.0235666
TUBULIN FOLDING							0.0235666
REGULATION OF ACTIN FILAMENT LENGTH							0.0245989
LOCALIZATION							0.0250588
NEGATIVE REGULATION OF BIOLOGICAL PROCESS							0.0276348
SYNAPTIC VESICLE ENDOCYTOSIS							0.0291233
TRANSPORT							0.0305487
AXONOGENESIS							0.030847
REGULATION OF AXONOGENESIS							0.0318658
PROTEIN FOLDING							0.0322843
CELL HOMEOSTASIS							0.0323365
GOLGI VESICLE TRANSPORT							0.0332593
NEGATIVE REGULATION OF CELLULAR PROCESS							0.0341793
ESTABLISHMENT OF LOCALIZATION							0.034903
CELLULAR LOCALIZATION							0.036496
PROTEIN TARGETING							0.0385829
FOLIC ACID AND DERIVATIVE METABOLISM							0.0414815
DEVELOPMENT							0.0420422
ESTABLISHMENT OF CELLULAR LOCALIZATION							0.0443285
