# Supplementary material for: Variations in the transcriptome of Alzheimer's disease reveal molecular networks involved in cardiovascular diseases
Source: Genome Biol. 2008 Oct 8;9(10):R148. doi: 10.1186/gb-2008-9-10-r148 (PMC2760875; doi:10.1186/gb-2008-9-10-r148)
Supplement: Additional data file 2 — The 107 hub genes with 40 or more connections and the clusters in which they reside. [file gb-2008-9-10-r148-S2.xls]

## Sheet: Sheet1
Hub genes with 40 or more connections.
Gene name	Cluster number	Up/down regulated	No. of links
chromosome 12 open reading frame 52	6	down	81
latrophilin 1	5	down	73
mahogunin, ring finger 1	5	down	73
leucine rich repeat and fibronectin type iii domain containing 3	5	down	69
ring finger protein 175	3	down	68
solute carrier family 25, member 32	4	down	65
microtubule-associated protein 4	1	up	63
glial fibrillary acidic protein	1	up	62
tissue specific transplantation antigen p35b	5	down	58
epm2a (laforin) interacting protein 1	4	down	58
proprotein convertase subtilisin/kexin type 2	3	down	57
ubiquitin-conjugating enzyme e2d 2 (ubc4/5 homolog, yeast)	4	down	56
taf12 rna polymerase ii, tata box binding protein (tbp)-associated factor, 20kda	2	up	56
rabaptin, rab gtpase binding effector protein 2	5	down	56
tsc22 domain family, member 4	2	up	56
ribosomal protein s6 kinase-like 1	5	down	56
ring finger protein 123	6	down	55
zinc finger protein 572	2	up	55
cd68 antigen	2	up	54
general transcription factor iiic, polypeptide 1, alpha 220kda	5	down	54
cysteine and glycine-rich protein 1	1	up	54
transmembrane protein 63c	5	down	54
microtubule-associated protein 6	6	down	54
serpin peptidase inhibitor, clade i (pancpin), member 2	2	up	53
rna pseudouridylate synthase domain containing 3	6	down	53
cullin-associated and neddylation-dissociated 2 (putative)	5	down	53
seh1-like (s. cerevisiae)	4	down	52
ribosomal protein s14	1	up	52
chromosome 12 open reading frame 43	6	down	52
paraoxonase 2	1	up	51
tripartite motif-containing 21	2	up	51
peroxiredoxin 6	1	up	51
methyltransferase like 7a	1	up	51
golgi transport 1 homolog b (s. cerevisiae)	4	down	51
chromosome 16 open reading frame 58	6	down	51
chromosome 8 open reading frame 13	1	up	51
similar to seizure related 6 homolog (mouse)-like 2 isoform 1	6	down	51
karyopherin alpha 1 (importin alpha 5)	3	down	50
golgi reassembly stacking protein 2, 55kda	4	down	50
actin-like 6b	6	down	50
component of oligomeric golgi complex 6	4	down	50
mitochondrial tumor suppressor 1	1	up	49
aquaporin 4	1	up	49
breast carcinoma amplified sequence 2	4	down	49
dishevelled associated activator of morphogenesis 2	1	up	49
family with sequence similarity 107, member b	1	up	49
neurotrophic tyrosine kinase, receptor, type 2	1	up	48
rab interacting factor	6	down	48
striatin, calmodulin binding protein 4	5	down	48
exosome component 1	3	down	48
rab2b, member ras oncogene family	4	down	48
major facilitator superfamily domain containing 4	3	down	48
gamma-aminobutyric acid (gaba) a receptor, alpha 4	3	down	47
similar to ab2-183	2	up	47
peroxiredoxin 2	6	down	47
family with sequence similarity 107, member a	1	up	47
mitogen-activated protein kinase kinase kinase 9	2	up	47
olfactomedin 3	3	down	47
similar to xage-2 protein	2	up	47
putative nucleic acid binding protein ry-1	4	down	46
rasd family, member 2	5	down	46
spermatid perinuclear rna binding protein	3	down	46
nuclear factor of kappa light polypeptide gene enhancer in b-cells inhibitor, alpha	1	up	46
sry (sex determining region y)-box 7	2	up	46
alkb, alkylation repair homolog 6 (e. coli)	5	down	46
chromosome 6 open reading frame 142	5	down	46
atpase, na+/k+ transporting, alpha 2 (+) polypeptide	1	up	45
ribosomal protein, large, p2	1	up	45
pr domain containing 1, with znf domain	2	up	45
ubiquitin-conjugating enzyme e2g 1 (ubc7 homolog, yeast)	4	down	45
deah (asp-glu-ala-his) box polypeptide 29	4	down	45
x antigen family, member 2	2	up	45
ribosomal protein s3	1	up	44
vaccinia related kinase 1	4	down	44
sco cytochrome oxidase deficient homolog 2 (yeast)	6	down	44
seizure related 6 homolog (mouse)-like 2	6	down	44
n-myc downstream regulated gene 1	1	up	43
chromosome 14 open reading frame 122	3	down	43
reticulon 4 receptor	6	down	43
map/microtubule affinity-regulating kinase 4	5	down	43
slam family member 6	2	up	43
small edrk-rich factor 2	1	up	42
acetyl-coenzyme a carboxylase beta	2	up	42
adp-ribosylation factor 3	6	down	42
rab13, member ras oncogene family	1	up	42
coronin, actin binding protein, 2b	6	down	42
ruvb-like 2 (e. coli)	6	down	42
zinc finger protein 586	2	up	42
2-oxoglutarate and iron-dependent oxygenase domain containing 1	6	down	42
sphingosine kinase 2	5	down	42
heat shock 70kda protein 2	1	up	42
juxtaposed with another zinc finger gene 1	3	down	42
ectodysplasin a	2	up	41
wiskott-aldrich syndrome protein interacting protein	2	up	41
katanin p80 (wd repeat containing) subunit b 1	6	down	41
dynein, light chain, tctex-type 3	3	down	41
atp-binding cassette, sub-family g (white), member 4	5	down	41
receptor accessory protein 6	5	down	41
similar to rab gtpase binding effector protein 2 (rabaptin-5beta)	5	down	41
density-regulated protein	4	down	40
smyd family member 5	5	down	40
f-box and leucine-rich repeat protein 2	3	down	40
rab guanine nucleotide exchange factor (gef) 1	3	down	40
calmodulin binding transcription activator 2	5	down	40
serine/threonine/tyrosine kinase 1	3	down	40
mitochondrial ribosomal protein s15	6	down	40
ligand of numb-protein x 1	3	down	40
