# Supplementary material for: Variations in the transcriptome of Alzheimer's disease reveal molecular networks involved in cardiovascular diseases
Source: Genome Biol. 2008 Oct 8;9(10):R148. doi: 10.1186/gb-2008-9-10-r148 (PMC2760875; doi:10.1186/gb-2008-9-10-r148)
Supplement: Additional data file 3 — The 89 statistically significant motifs over-represented in module 1 along with their p-values and Z-scores. [file gb-2008-9-10-r148-S3.xls]

## Sheet: clus1sigmotifs
Statistically significant motifs enriched in cluster 1.
index	word	p-val	pcc	z-score	matched JASPAR motif (matching score)
1	CCACTCCCTG	0.001	0.54	7.88
2	CATGATCCT	0	0.55	6.6
3	GCTCAAGGGA	0.005	0.54	6.48
4	AGGTTCCAG	0.001	0.52	6.57
5	CTTTATGTT	0.006	0.52	5.84
6	CAGCCCTGGA	0.003	0.53	5.76	MA0092_HAND1-TCF3(0.81)
7	GCAGGAGGTG	0.003	0.53	5.66	MA0086_Snail(0.83)
8	CAGGGAGTG	0	0.52	5.78	MA0006_Arnt-Ahr(0.80)
9	TCTGTCTTT	0.008	0.52	5.27	MA0092_HAND1-TCF3(0.83)
10	AAGTTTCT	0.007	0.51	5.22
11	TGAGGAGGGA	0.002	0.52	4.74
12	CTGGCCCTGC	0.004	0.52	4.79	MA0092_HAND1-TCF3(0.83)
13	GCCCAGGGTC	0.002	0.52	4.59
14	GGGGTGCCC	0.007	0.52	4.33	MA0006_Arnt-Ahr(0.80)
15	CTTCACAG	0.001	0.51	4.36
16	CTTCTGGAA	0.004	0.51	4.21	MA0026_E74A(0.88),MA0028_ELK1(0.81),MA0081_SPIB(0.92),MA0092_HAND1-TCF3(0.95)
17	CTTCTCTGCT	0	0.52	4.01
18	GCCTCTCAA	0.01	0.52	4.03
19	TATTAAAATG	0.001	0.54	3.81	MA0049_Hunchback(0.85),MA0075_Prrx2(0.87),MA0108_TBP(0.81)
20	CTCCCCGTG	0.003	0.52	4	MA0004_Arnt(0.85),MA0006_Arnt-Ahr(0.81),MA0058_MAX(0.82),MA0093_USF1(0.81),MA0104_Mycn(0.84)
21	CCAGAGATCT	0	0.54	3.83	MA0121_ARR10(0.92)
22	CTTCACAGA	0.005	0.52	3.88
23	CAAGACTCTG	0.005	0.52	3.89
24	GGGGCTGGGG	0.008	0.51	3.89	MA0079_SP1(0.87),MA0092_HAND1-TCF3(0.83)
25	CCCTCCTCA	0.001	0.51	3.88
26	GTCCCGGGAC	0.004	0.54	3.6
27	CTGAGCTGAA	0.003	0.53	3.67
28	GTTGTTCTG	0.002	0.52	3.64
29	CCCTGAGT	0.009	0.51	3.71
30	GTGGCTCCTG	0.008	0.52	3.65
31	TGGCCCCCAG	0.009	0.52	3.61
32	GCTGGACT	0	0.51	3.69	MA0092_HAND1-TCF3(0.81)
33	GCCAGGGGC	0.001	0.51	3.65	MA0057_ZNF42_5-13(0.87),MA0086_Snail(0.81)
34	GGAGTTGCC	0.001	0.51	3.6	MA0101_REL(0.82),MA0107_RELA(0.86)
35	GTGCCACCAG	0	0.53	3.46
36	GACTCTGG	0.001	0.51	3.6	MA0092_HAND1-TCF3(0.90)
37	GCTGGCCTGG	0.002	0.52	3.49	MA0006_Arnt-Ahr(0.80),MA0079_SP1(0.83),MA0092_HAND1-TCF3(0.84)
38	CTTCCTGCT	0.003	0.51	3.43
39	TCCTCTGGG	0.006	0.51	3.36	MA0092_HAND1-TCF3(0.90)
40	GGGCCCTGGG	0.003	0.51	3.29	MA0092_HAND1-TCF3(0.80)
41	TTTATGCAAA	0.005	0.52	3.21	MA0025_NFIL3(0.82),MA0102_cEBP(0.91)
42	TGGGCGGGCA	0	0.52	3.2	MA0079_SP1(0.84)
43	GGACTCTGGG	0	0.52	3.17	MA0092_HAND1-TCF3(0.89)
44	GAATTCCT	0.01	0.51	3.2
45	CCCCAAGCCC	0.009	0.52	3.1
46	GGATGAGG	0.005	0.51	3.13
47	GTAAGTTTC	0.009	0.52	3.06
48	TTGTAATG	0.01	0.52	2.88
50	CAGCAGAAGG	0.001	0.53	2.81	MA0055_Myf(0.80)
51	CTGCTCCCCC	0.001	0.52	2.77
52	CCAAGCCTGG	0.007	0.52	2.76	MA0005_Agamous(0.81),MA0006_Arnt-Ahr(0.80),MA0092_HAND1-TCF3(0.84)
53	GTGAGGAGGG	0.002	0.52	2.77
54	GCCCAGGGT	0.001	0.51	2.8
55	CCCTTCTGCT	0.002	0.52	2.64
56	TGTTCCCTCT	0.004	0.53	2.59
57	GCTCAAGGG	0.001	0.51	2.64
58	CACTCCCTGC	0.005	0.52	2.6
59	TGGACCCCAA	0.004	0.52	2.58
60	GGGATCCAGG	0.008	0.52	2.5
61	GTCCCCAGAA	0.005	0.51	2.54
62	TTCAGAACT	0.005	0.51	2.49
63	CAGAGCCCTG	0.005	0.51	2.5	MA0123_ABI4(0.82)
64	AAAACTTCA	0.005	0.51	2.42	MA0012_Broad-complex_3(0.81)
65	GACTCCTTCC	0.002	0.52	2.37
66	GTGTCTATTA	0	0.56	2.17	MA0075_Prrx2(0.87)
67	AATCCCCTG	0.004	0.51	2.36	MA0038_Gfi(0.92)
68	GCGCCCCCCG	0.006	0.51	2.35
69	AAATTCCCAG	0.008	0.52	2.33
70	TCCCAGTGT	0.001	0.51	2.36
71	GAGAACTTT	0.001	0.51	2.28
72	AGGGAGTTA	0.007	0.52	2.26
73	AGGCCTGGGA	0.002	0.51	2.26	MA0006_Arnt-Ahr(0.80),MA0092_HAND1-TCF3(0.87)
74	GAGGTTGAAA	0.001	0.52	2.21	MA0002_RUNX1(0.81)
75	AAACTTCTG	0.009	0.51	2.25
76	GTCTTGAAT	0.001	0.52	2.22
77	CCCAGAGTC	0	0.51	2.25
78	CCCAGCCCAG	0	0.51	2.24
79	TTGCCCAAG	0.003	0.51	2.19	MA0102_cEBP(0.91)
80	GGGATCCAG	0.002	0.51	2.15
81	ACCCCAACTG	0	0.52	2.12	MA0034_GAMYB(0.83)
82	TGGATTAGG	0.004	0.52	2.09	MA0075_Prrx2(0.88)
83	AGCCCCCCGC	0.001	0.51	2.13
84	CCTGGTGCC	0.003	0.51	2.07	MA0086_Snail(0.83),MA0092_HAND1-TCF3(0.81)
85	CTTGCCACA	0.001	0.52	2.04
86	AGTCCTTCC	0.006	0.51	2.05
87	GCCCTGGGA	0.009	0.51	2.04	MA0092_HAND1-TCF3(0.84)
88	AGGCCTGGGC	0.001	0.51	2.03	MA0006_Arnt-Ahr(0.80),MA0092_HAND1-TCF3(0.83)
89	GCCCTGGGTG	0.001	0.51	2	MA0006_Arnt-Ahr(0.82),MA0092_HAND1-TCF3(0.82)
